# Supplementary material for: Multi-tissue transcriptome analysis to identify candidate genes associated with weight regulation in Hanwoo cattle
Source: Front Genet. 2024 Jan 9;14:1304638. doi: 10.3389/fgene.2023.1304638 (PMC10803631; doi:10.3389/fgene.2023.1304638)
Supplement: Supplementary file 1 [file Table1.xlsx]

## Sheet: Supplementary Table 1
Castrated Korean beef sample information and z-score
Slaughter number	Date of slaughter	Sample ID	Birth date	Barcode number	Body weight (kg)	Months	z-score
1	2020.08.10	192017	2019.09.14	KOR002143096251	270	10	-0.168007
3	2020.10.19	192018	2019.09.22	KOR002143096413	342.5	12	0.737958
15	2021.08.17	192019	2019.09.23	KOR002143096456	481	22	-1.00312
5	2020.12.16	192020	2019.09.23	KOR002143096472	450	14	2.62375
11	2021.04.19	192021	2019.09.24	KOR002143096501	471	18	0.96429
6	2020.12.16	192023	2019.09.26	KOR002143096536	428	14	2.00786
24	2021.12.06	192024	2019.09.27	KOR002143096593	690	26	2.6005
25	2021.12.13	192025	2019.09.29	KOR002143096616	602	26	0.136932
12	2021.04.19	192026	2019.09.30	KOR002143096624	450	18	0.376393
23	2021.12.06	192030	2019.10.02	KOR002143096673	558	26	-1.09485
16	2021.08.17	192031	2019.10.02	KOR002143096681	520	22	0.0886922
4	2020.10.19	192032	2019.10.02	KOR002143096690	315	12	-0.0319067
2	2020.08.10	192033	2019.10.04	KOR002143096712	273	10	-0.0840215
32	2022.02.22	192034	2019.12.02	KOR002143096815	550	26	-1.31881
10	2021.04.12	202001	2020.04.07	KOR002147864341	303	12	-0.367847
28	2022.02.12	202002	2020.04.07	KOR002147864368	476	22	-1.14309
20	2021.10.05	202005	2020.04.31	KOR002147864494	438	18	0.0404527
9	2021.04.12	202009	2020.04.12	KOR002147864608	301	12	-0.423838
13	2021.06.02	202012	2020.04.15	KOR002147864681	335	14	-0.595683
14	2021.06.02	202017	2020.04.18	KOR002147864815	335	14	-0.595683
29	2022.02.12	202018	2020.04.19	KOR002147864831	501	22	-0.443214
19	2021.10.05	202020	2020.04.19	KOR002147864796	435	18	-0.0435325
18	2021.08.23	202033	2020.08.31	KOR002158390312	306	10	0.839816
17	2021.08.23	202036	2020.09.04	KOR002158390499	300	10	0.671845
22	2021.10.12	202037	2020.09.04	KOR002158390503	314	12	-0.0599017
27	2021.12.13	202039	2020.09.08	KOR002158389630	354	14	-0.063777
26	2021.12.13	202043	2020.09.18	KOR002158389793	365	14	0.244169
21	2021.10.12	202044	2020.10.09	KOR002158389912	315	12	-0.0319067
7	2021.02.22	204006	2020.03.31	KOR002147864501	243	10	-0.923874
8	2021.02.22	204011	2020.04.14	KOR002147864649	245	10	-0.867883
31	2022.02.22	212003	2021.03.02	KOR002155569679	250	10	-0.727908
30	2022.02.22	212004	2021.03.03	KOR002155569687	228	10	-1.3438

## Sheet: Supplementary Table 2
Castrated Korean beef sample tissue information
ABF(Abdominal Fat), ABO(Abomasum), BFT(Back Fat), BLO(Blood), CEC(Cecum), COL(Colon), DUO(Duodenum), HEA(Heart), ILE(Ileum), JEJ(Jejunum), KID(Kidney), KIF(Kidney Fat), LIV(Liver), LOM(Sirloin), LUN(Lung), OMA(Omasum), REC(Rectum), RET(Reticulum), RMP(Round), RUM(Rumen), SPL(Spleen), TEN(Tenderloin)
Sample ID	Tissue in the sample	Tissue not in the sample
192017	ABF, ABO, BFT, BLO, CEC, COL, DUO, HEA, ILE, JEJ, KID, KIF, LIV, LOM, LUN, OMA, REC, RET, RMP, RUM, SPL, TEN
192018	BLO, ABF, CEC, COL, HEA, KIF, LOM, LUN, OMA, RET, RMP, RUM, SPL, TEN	ABO, BFT, DUO, ILE, JEJ, KID, LIV, REC
192019	ABF, ABO, BFT, BLO, CEC, COL, DUO, HEA, ILE, JEJ, KID, KIF, LIV, LOM, LUN, OMA, REC, RET, RMP, RUM, SPL, TEN
192020	ABF, ABO, BFT, BLO, CEC, COL, DUO, HEA, ILE, JEJ, KID, KIF, LIV, LOM, LUN, OMA, REC, RET, RMP, RUM, SPL, TEN
192021	ABF, ABO, BFT, BLO, CEC, COL, DUO, HEA, ILE, JEJ, KID, KIF, LIV, LOM, LUN, OMA, REC, RET, RMP, RUM, SPL, TEN
192023	ABF, ABO, BFT, BLO, CEC, COL, DUO, HEA, ILE, JEJ, KID, KIF, LIV, LOM, LUN, OMA, REC, RET, RMP, RUM, SPL, TEN
192024	ABF, ABO, BFT, BLO, CEC, COL, DUO, HEA, ILE, JEJ, KID, KIF, LIV, LOM, LUN, OMA, REC, RET, RMP, RUM, SPL, TEN
192025	ABF, ABO, BFT, BLO, CEC, COL, DUO, HEA, ILE, JEJ, KID, KIF, LIV, LOM, LUN, OMA, REC, RET, RMP, RUM, SPL, TEN
192026	ABF, ABO, BFT, BLO, CEC, COL, DUO, HEA, ILE, JEJ, KID, KIF, LIV, LOM, LUN, OMA, REC, RET, RMP, RUM, SPL, TEN
192030	ABF, ABO, BFT, BLO, CEC, COL, DUO, HEA, ILE, JEJ, KID, KIF, LIV, LOM, LUN, OMA, REC, RET, RMP, RUM, SPL, TEN
192031	ABF, ABO, BFT, BLO, CEC, COL, DUO, HEA, ILE, JEJ, KID, KIF, LIV, LOM, LUN, OMA, REC, RET, RMP, RUM, SPL, TEN
192032	BLO, ABO, DUO, HEA, ILE, LIV, LOM, LUN, OMA, RET, RMP, RUM, TEN	ABF, BFT, CEC, COL, JEJ, KID, KIF, REC, SPL
192033	ABF, ABO, BFT, BLO, CEC, COL, DUO, HEA, ILE, JEJ, KID, KIF, LIV, LOM, LUN, OMA, REC, RET, RMP, RUM, SPL, TEN
192034	ABF, ABO, BFT, BLO, CEC, COL, DUO, HEA, ILE, JEJ, KID, KIF, LIV, LOM, LUN, OMA, REC, RET, RMP, RUM, SPL, TEN
202001	ABF, ABO, BFT, BLO, CEC, COL, DUO, HEA, ILE, JEJ, KID, KIF, LIV, LOM, LUN, OMA, REC, RET, RMP, RUM, SPL, TEN
202002	ABF, ABO, BFT, BLO, CEC, COL, DUO, HEA, ILE, JEJ, KID, KIF, LIV, LOM, LUN, OMA, REC, RET, RMP, RUM, SPL, TEN
202005	ABF, ABO, BFT, BLO, CEC, COL, DUO, HEA, ILE, JEJ, KID, KIF, LIV, LOM, LUN, OMA, REC, RET, RMP, RUM, SPL, TEN
202009	ABF, ABO, BFT, BLO, CEC, COL, DUO, HEA, ILE, JEJ, KID, KIF, LIV, LOM, LUN, OMA, REC, RET, RMP, RUM, SPL, TEN
202012	ABF, ABO, BFT, BLO, CEC, COL, DUO, HEA, ILE, JEJ, LIV, LOM, LUN, OMA, REC, RET, RMP, RUM, SPL, TEN	KID, KIF
202017	ABF, ABO, BFT, BLO, CEC, COL, DUO, HEA, ILE, JEJ, KID, KIF, LIV, LOM, LUN, OMA, REC, RET, RMP, RUM, SPL, TEN
202018	ABF, ABO, BFT, BLO, CEC, COL, DUO, HEA, ILE, JEJ, KID, KIF, LIV, LOM, LUN, OMA, REC, RET, RMP, RUM, SPL, TEN
202020	ABF, ABO, BFT, BLO, CEC, COL, DUO, HEA, ILE, JEJ, KID, KIF, LIV, LOM, LUN, OMA, REC, RET, RMP, RUM, SPL, TEN
202033	ABF, ABO, BFT, BLO, CEC, COL, DUO, HEA, ILE, JEJ, KID, KIF, LIV, LOM, LUN, OMA, REC, RET, RMP, RUM, SPL, TEN
202036	ABF, ABO, BFT, BLO, CEC, COL, DUO, HEA, ILE, JEJ, KID, KIF, LIV, LOM, LUN, OMA, REC, RET, RMP, RUM, SPL, TEN
202037	ABF, ABO, BFT, BLO, CEC, COL, DUO, HEA, ILE, JEJ, KID, KIF, LIV, LOM, LUN, OMA, REC, RET, RMP, RUM, SPL, TEN
202039	ABF, ABO, BFT, BLO, CEC, COL, DUO, HEA, ILE, JEJ, KID, KIF, LIV, LOM, LUN, OMA, REC, RET, RMP, RUM, SPL, TEN
202043	ABF, ABO, BFT, BLO, CEC, COL, DUO, HEA, ILE, JEJ, KID, KIF, LIV, LOM, LUN, OMA, REC, RET, RMP, RUM, SPL, TEN
202044	ABF, ABO, BFT, BLO, CEC, COL, DUO, HEA, ILE, JEJ, KID, KIF, LIV, LOM, LUN, OMA, REC, RET, RMP, RUM, SPL, TEN
204006	ABF, ABO, BFT, BLO, CEC, COL, DUO, HEA, ILE, JEJ, KID, KIF, LIV, LOM, LUN, OMA, REC, RET, RMP, RUM, SPL, TEN
204011	ABF, ABO, BFT, BLO, CEC, COL, DUO, HEA, ILE, JEJ, KID, KIF, LIV, LOM, LUN, OMA, REC, RET, RMP, RUM, SPL, TEN
212003	ABF, ABO, BFT, BLO, CEC, COL, DUO, HEA, ILE, JEJ, KID, KIF, LIV, LOM, LUN, OMA, REC, RET, RMP, RUM, SPL, TEN
212004	ABF, ABO, BFT, BLO, CEC, COL, DUO, HEA, ILE, JEJ, KID, KIF, LIV, LOM, LUN, OMA, REC, RET, RMP, RUM, SPL, TEN

## Sheet: Supplementary Table 3
Summary statistics for sequence quality and alignment information of 3 adipose tissue (ABF, BFT, KIF)
Tissue	ABF
Group	Case (heavy group)																				Control (light group)
Sample	192018		192020		192021		192023		192024		192025		192026		202033		202036		202043		192019		192030		192034		202002		202012		202017		204006		204011		212003		212004
Total reads	31232680	31232680	40801907	40801907	35862997	35862997	36122407	36122407	43967012	43967012	44059838	44059838	41704626	41704626	38038253	38038253	34969252	34969252	39308805	39308805	44452976	44452976	44623567	44623567	33740753	33740753	30136383	30136383	40103608	40103608	35486535	35486535	38592007	38592007	40369608	40369608	31811549	31811549	34629840	34629840
Q20 Count	31232310	31172051	40801476	40718603	35862458	35792292	36121963	36045688	43966446	43396290	44059036	43546936	41704139	41668474	38037863	37825782	34968921	34705874	39308184	38671038	44452498	44263172	44622991	44245206	33740483	33328224	30136119	29965076	40103278	39959159	35486204	35106884	38591261	38474718	40368832	40278740	31811333	31707018	34629690	34410092
%	1	0.9981	1	0.998	1	0.998	1	0.9979	1	0.987	1	0.9884	1	0.9991	1	0.9944	1	0.9925	1	0.9838	1	0.9957	1	0.9915	1	0.9878	1	0.9943	1	0.9964	1	0.9893	1	0.997	1	0.9977	1	0.9967	1	0.9937
Q30 Count	30721468	30536948	40367832	39971092	35502601	35309960	35776201	35371098	43487274	42211511	43487107	42376615	41275543	41197765	37613527	37176135	34621816	34012646	38829326	37473915	44016267	43478923	44146071	43116007	33437195	32627714	29904050	29489210	39748653	39427327	35175906	34339892	38116794	37951332	39865502	39700643	31548395	31308752	34291252	33790446
%	0.9836	0.9777	0.9894	0.9796	0.99	0.9846	0.9904	0.9792	0.9891	0.9601	0.987	0.9618	0.9897	0.9878	0.9888	0.9773	0.9901	0.9726	0.9878	0.9533	0.9902	0.9781	0.9893	0.9662	0.991	0.967	0.9923	0.9785	0.9911	0.9831	0.9912	0.9677	0.9877	0.9834	0.9875	0.9834	0.9917	0.9842	0.9902	0.9758
Total mapped reads	31032779		40419445		35607091		35641086		41643369		39528269		41384197		37556582		34533908		35450363		43971734		43399027		32613423		29743044		39792490		34154529		37706690		40122586		31057769		34335144
Uniquely mapped reads	29835877		38508792		33355645		32503077		36789822		33717373		39297462		33171711		33049318		31593507		42119618		39681222		29140125		27503727		36949284		32694022		34665491		36764207		28268454		31737293
%	0.958		0.9495		0.9325		0.9047		0.8494		0.7864		0.9471		0.8787		0.9537		0.8314		0.954		0.9005		0.8708		0.9174		0.9256		0.9269		0.9064		0.9132		0.8949		0.9205
Multiple mapped reads	1196902		1910653		2251446		3138009		4853547		5810896		2086735		4384871		1484590		3856856		1852116		3717805		3473298		2239317		2843206		2460507		3041199		3358379		2789315		2597851
%	0.0384		0.0471		0.0629		0.0873		0.1121		0.1355		0.0503		0.1162		0.0428		0.1015		0.042		0.0844		0.1038		0.0747		0.0712		0.0698		0.0795		0.0834		0.0883		0.0753
Spliced mapped reads	6555389		10001202		14159536		8664273		11020621		12200099		12556736		8100582		7898957		11765047		10672249		19804593		10338527		10792114		10996030		13196422		10275376		11218894		12052362		17097802
Tissue	BFT
Group	Case (heavy group)																				Control (light group)
Sample	192020		192021		192023		192024		192025		192026		192031		202033		202036		202043		192019		192030		192034		202002		202012		202017		204006		204011		212003		212004
Total reads	43292147	43292147	32803920	32803920	33478831	33478831	40860651	40860651	38537722	38537722	38830057	38830057	36114891	36114891	29755756	29755756	34217056	34217056	38354981	38354981	44360145	44360145	31875612	31875612	35907913	35907913	32103503	32103503	32429473	32429473	37889476	37889476	34235931	34235931	32272817	32272817	31086943	31086943	34168598	34168598
Q20 Count	43291620	43197601	32803605	32761497	33478457	33399796	40860053	40338282	38537201	38049022	38829685	38757713	36114484	35863924	29755601	29563207	34216670	33897063	38354572	38238604	44359667	44152578	31875035	31669892	35907593	35677753	32103222	31862000	32429290	32343341	37889238	37813702	34235289	34124013	32272285	32219939	31086677	30871205	34168356	34035212
%	1	0.9978	1	0.9987	1	0.9976	1	0.9872	1	0.9873	1	0.9981	1	0.9931	1	0.9935	1	0.9906	1	0.997	1	0.9953	1	0.9935	1	0.9936	1	0.9925	1	0.9973	1	0.998	1	0.9967	1	0.9984	1	0.9931	1	0.9961
Q30 Count	42800354	42461575	32484736	32355321	33117960	32797797	40353463	39192315	38126181	36980831	38461055	38308216	35706705	35148030	29467197	29081176	33835543	33162147	37667389	37479083	43881337	43426446	31466897	31022353	35567153	35103440	31835617	31336267	32146796	31958009	37562930	37431971	33852547	33641275	31897287	31739506	30805698	30343056	33895774	33634551
%	0.9886	0.9808	0.9903	0.9863	0.9892	0.9797	0.9876	0.9592	0.9893	0.9596	0.9905	0.9866	0.9887	0.9732	0.9903	0.9773	0.9889	0.9692	0.9821	0.9772	0.9892	0.979	0.9872	0.9732	0.9905	0.9776	0.9917	0.9761	0.9913	0.9855	0.9914	0.9879	0.9888	0.9826	0.9884	0.9835	0.991	0.9761	0.992	0.9844
Total mapped reads	42765934		32575588		32687279		37526875		37413496		38420255		35723782		29501018		33096679		35259548		40645370		29996632		35210918		31579804		32136081		37551056		33986529		31951147		30367492		33211030
Uniquely mapped reads	39710857		30409254		30185383		32811531		31855987		35842091		34357692		28146251		31556887		32435409		36718605		26598896		32165496		30321329		30150859		35705532		31400378		27761899		27471244		29968989
%	0.9243		0.9304		0.912		0.8282		0.8394		0.9294		0.9565		0.9516		0.9318		0.9065		0.8394		0.851		0.9031		0.9516		0.9342		0.9479		0.9193		0.866		0.8915		0.8834
Multiple mapped reads	3055077		2166334		2501896		4715344		5557509		2578164		1366090		1354767		1539792		2824139		3926765		3397736		3045422		1258475		1985222		1845524		2586151		4189248		2896248		3242041
%	0.0711		0.0663		0.0756		0.119		0.1464		0.0669		0.038		0.0458		0.0455		0.0789		0.0898		0.1087		0.0855		0.0395		0.0615		0.049		0.0757		0.1307		0.094		0.0956
Spliced mapped reads	9048849		7587305		6817669		9814775		12467949		10105466		10953780		10322327		10276717		10607788		9006568		11549401		11280364		9671759		7405783		13852561		11860639		10970972		9614471		11232051
Tissue	KIF
Group	Case (heavy group)																				Control (light group)
Sample	192018		192020		192021		192023		192024		192025		192026		202033		202036		202043		192019		192030		192034		202002		202017		202018		204006		204011		212003		212004
Total reads	33557736	33557736	34437704	34437704	39449080	39449080	35988849	35988849	36731787	36731787	33903495	33903495	36232276	36232276	30636823	30636823	32660349	32660349	32870104	32870104	38397220	38397220	29921500	29921500	33989021	33989021	43083565	43083565	38080267	38080267	34948313	34948313	31868274	31868274	40245513	40245513	39353624	39353624	38890854	38890854
Q20 Count	33557258	33481780	34437396	34374706	39448649	39399345	35988471	35862359	36731281	36431960	33903000	33088101	36231895	36188248	30636574	30406670	32660051	32388154	32869364	32449737	38396750	38236197	29920981	29586131	33988669	33847958	43083214	42838452	38079941	37963066	34948077	34680974	31867913	31782728	40244839	40135039	39353365	39053147	38890588	38570538
%	1	0.9977	1	0.9982	1	0.9987	1	0.9965	1	0.9918	1	0.9759	1	0.9988	1	0.9925	1	0.9917	1	0.9872	1	0.9958	1	0.9888	1	0.9958	1	0.9943	1	0.9969	1	0.9924	1	0.9973	1	0.9973	1	0.9924	1	0.9918
Q30 Count	33084017	32949677	34077503	33394851	39094171	38985811	35580156	35141308	36258232	35518630	33418361	31940890	35877725	35791848	30350265	29812565	32369651	31747591	32358792	31330841	37969967	37550362	29516795	28767256	33693379	33414164	42691154	42168870	37724695	37393747	34652488	34076763	31486463	31348470	39739391	39517446	38993655	38360286	38519545	37850989
%	0.9859	0.9819	0.9895	0.9697	0.991	0.9883	0.9886	0.9764	0.9871	0.967	0.9857	0.9421	0.9902	0.9878	0.9906	0.9731	0.9911	0.9721	0.9844	0.9532	0.9889	0.9779	0.9865	0.9614	0.9913	0.9831	0.9909	0.9788	0.9907	0.982	0.9915	0.9751	0.988	0.9837	0.9874	0.9819	0.9909	0.9748	0.9905	0.9733
Total mapped reads	33231328		33141573		36360896		35555570		35701063		31714612		35900673		30315770		32249488		24291654		37812898		27822160		32629524		41948051		37733772		34520908		31168643		39400200		38560940		32220959
Uniquely mapped reads	31813850		31746559		34166691		33809669		32647045		25647841		34161663		29179040		30825215		20190548		36659791		23907777		30291932		38414302		35276125		32334991		29132993		34474669		35432777		29002786
%	0.9503		0.9337		0.8718		0.9472		0.9051		0.7753		0.9485		0.9599		0.9514		0.6441		0.961		0.8155		0.898		0.897		0.9311		0.93		0.9266		0.8623		0.906		0.751
Multiple mapped reads	1417478		1395014		2194205		1745901		3054018		6066771		1739010		1136730		1424273		4101106		1153107		3914383		2337592		3533749		2457647		2185917		2035650		4925531		3128163		3218173
%	0.0423		0.041		0.056		0.0489		0.0847		0.1834		0.0483		0.0374		0.044		0.1308		0.0302		0.1335		0.0693		0.0825		0.0649		0.0629		0.0647		0.1232		0.08		0.0833
Spliced mapped reads	7526244		6030038		8245521		8787057		12059273		8188645		9698958		8160599		7696932		6768718		9732999		8252877		13575250		17719857		9055477		10854537		7746860		10873032		12992933		11347826
* Since it is paired-end, the results of the raw data QC have been documented separately.

## Sheet: Supplementary Table 4
The top 10 and bottom 10 samples used for DEGs analysis by tissue.
Tissue	Group	Sample	Tissue	Group	Sample	Tissue	Group	Sample	Tissue	Group	Sample
ABF, BLO, CEC, COL, HEA, LOM, LUN, OMA, RET, RMP, RUM, SPL, TEN	Case	192018	ABO, BFT, DUO, ILE, JEJ, LIV, REC	Case	192020	KID	Case	192020	KIF	Case	192018
		192020			192021			192021			192020
		192021			192023			192023			192021
		192023			192024			192024			192023
		192024			192025			192025			192024
		192025			192026			192026			192025
		192026			192031			192031			192026
		202033			202033			202033			202033
		202036			202036			202036			202036
		202043			202043			202043			202043
	Control	192019		Control	192019		Control	192019		Control	192019
		192030			192030			192030			192030
		192034			192034			192034			192034
		202002			202002			202002			202002
		202012			202012			202017			202017
		202017			202017			202018			202018
		204006			204006			204006			204006
		204011			204011			204011			204011
		212003			212003			212003			212003
		212004			212004			212004			212004

## Sheet: Supplementary Table 5
Number of candidate DEGs by tissue
Tissue	Number of candidate DEGs	Annotated candidate DEGs
ABF	406	342
ABO	136	98
BFT	250	195
BLO	234	190
CEC	122	90
COL	79	49
DUO	50	24
HEA	52	34
ILE	774	602
JEJ	158	97
KID	35	22
KIF	215	160
LIV	97	74
LOM	98	71
LUN	31	19
OMA	210	162
REC	135	94
RET	63	42
RMP	51	35
RUM	42	29
SPL	31	19
TEN	29	17

## Sheet: Supplementary Table 6
List of DEGs curated from 2 or more organizations
DEG	Tissue
SLC25A1	ABF, BFT
CKB	ABF, BFT
LY6E	ABF, BFT
CYP3A5	ABF, ABO, JEJ
PPP1R1C	ABF, DUO
GLYATL2	ABF, BFT
ND6	ABF, DUO, RET
LGR5	ABF, COL
UGT2A1	ABF, KIF
ATP12A	ABF, BLO
FRAT2	ABF, BFT
LY6D	ABF, BFT, RUM
GSTM1	ABF, BFT, OMA
ITGB4	ABF, BFT
TDH	ABF, BFT
HCN1	ABF, OMA
FRAT1	ABF, BFT
MBNL3	ABF, ILE
WDR64	ABF, ILE
ADCY1	ABF, ABO, COL
LMOD1	ABF, BLO
GAS1	ABF, BFT
TAF7L	ABF, KIF
MAP7	ABF, BFT, KIF
CALR3	ABF, BFT, ILE, SPL
SMOC2	ABF, BLO, OMA
TECTB	ABF, BFT
COL11A2	ABF, ABO
LAT	ABF, KIF
CBLN2	ABF, ILE, KIF
OR2J1	ABF, CEC, KIF, LUN
LPL	ABF, ILE
OPTC	ABF, BFT
ACTG2	ABF, LOM
HPD	ABF, BFT
GPAM	ABF, BFT
ALB	ABF, ABO, TEN
UPB1	ABF, BFT, ILE
ELOVL6	ABF, BFT
MXRA8	ABF, KIF
DSP	ABF, BLO
TBPL2	ABF, BFT
PTGDS	ABF, BFT, RMP
MKRN3	ABF, ABO, TEN
LAMC3	ABF, ABO
KRT24	ABF, RET
OSR2	ABF, BFT, JEJ
SKINT1	ABF, BFT, KIF
FBLN1	ABF, BLO
TDRD5	ABF, ILE
SLC7A8	ABF, BFT, LIV
ART4	ABF, ILE
ANKLE1	ABF, ILE
MAP1LC3C	ABF, ILE
AZGP1	ABF, CEC, KID
TNNT2	ABF, COL
GRM4	ABF, BLO
TMEM184A	ABF, BFT
TDRKH	ABF, CEC
GSTA2	ABF, BFT, ILE, LOM
bta-mir-24-2	ABF, BLO
SOX8	ABF, ILE
HEPACAM2	ABF, ABO
PCK2	ABF, OMA
PLPPR1	ABF, ABO
IL3RA	ABF, BFT, KIF
LY6K	ABF, KIF
SCUBE1	ABF, BFT
MAPK4	ABF, BLO, JEJ
PKD2L1	ABF, BFT
SFRP4	ABF, KIF
C3	ABF, KIF
NGEF	ABF, ILE
TMUB1	ABF, BFT
SPON2	ABF, BFT
OTOGL	ABF, BFT
C2H2orf72	ABF, BFT
ATP8	ABF, COL
STOML3	ABF, BLO
ESRRG	ABF, TEN
AMPD3	ABF, BFT
KRT8	ABF, LOM
KCNIP4	ABF, KIF
TMEM30B	ABF, ILE
GREM1	ABF, BFT
FOXM1	ABF, BLO, OMA
PRDM6	ABF, DUO
NOXO1	ABF, JEJ
ARHGDIG	ABF, CEC
MFAP4	ABF, LIV
STRA6	ABF, BFT, ILE
TDRD10	ABF, ILE
ND2	ABF, OMA
ASTN1	ABF, ILE
CDO1	ABF, KID
KIFC2	ABF, BFT
NWD2	ABF, BFT
KCNMB2	ABF, BFT
SAO	ABF, BFT
MFAP5	ABF, KIF
CERCAM	ABF, BFT
RAB3B	ABF, BFT
TRPV1	ABF, OMA
MAFB	ABF, HEA, KIF
PTPRD	ABF, COL
ATP6V0D2	ABF, ILE
KCNA6	ABF, ILE
C1H3orf52	ABO, KID, KIF, OMA
OTOP3	ABO, BLO
MADCAM1	ABO, KID
EOMES	ABO, JEJ
RADX	ABO, DUO, ILE
ADGRB1	ABO, BLO, TEN
HOXC4	ABO, CEC, COL
CALB1	ABO, CEC
CRIP1	ABO, KIF
M-SAA3.2	ABO, REC
RGS2	ABO, BLO, COL, ILE, LOM, OMA, REC, SPL, TEN
TREML2	ABO, KIF
WFDC2	ABO, CEC
TRIM46	ABO, BLO
GZMK	ABO, REC
CXCL5	ABO, CEC
SLC27A6	ABO, OMA, RMP
CHRNA7	ABO, REC
FAM167A	ABO, KIF
PADI1	ABO, BLO
SST	ABO, CEC, ILE
CA8	ABO, LIV
AK9	ABO, BLO, OMA
B3GNT6	ABO, LIV, RMP
U1	ABO, CEC, OMA
AGER	ABO, RUM
CAPN13	ABO, ILE, KID
SLC34A2	ABO, ILE
HAPLN1	ABO, LOM
F7	ABO, BLO
DACT2	BFT, HEA, KIF
RGS21	BFT, ILE, RMP
TAFA5	BFT, KIF
MGC137030	BFT, JEJ
BDH1	BFT, KIF
SLC9A3	BFT, LOM
HTRA3	BFT, KIF
TRIM29	BFT, BLO
CPAMD8	BFT, LOM
CMKLR2	BFT, KIF
CD248	BFT, KIF
ROBO3	BFT, KIF
SOX10	BFT, ILE
SCN11A	BFT, BLO, HEA
LENG9	BFT, ILE
KLK12	BFT, RET
TUBB3	BFT, LOM, OMA
CFB	BFT, CEC, KIF, OMA
CDCA7	BFT, ILE, OMA
PROCR	BFT, KIF
C19H17orf58	BFT, KIF
ATP6V0C	BFT, LOM
LMX1B	BFT, BLO, KIF, REC
BAIAP3	BFT, KIF
RASSF5	BFT, KIF
U6	BFT, BLO, COL
PTPRZ1	BFT, ILE
ANKS4B	BFT, LOM
MMP13	BFT, JEJ, OMA
C2	BFT, KIF, OMA
GRK1	BLO, JEJ
OR2I1P	BLO, COL, JEJ, REC
LDB3	BLO, ILE
STRC	BLO, ILE
FRMD1	BLO, JEJ
ADAMTS16	BLO, HEA
MFSD2A	BLO, JEJ
SLC25A47	BLO, DUO
PERP	BLO, ILE
ARL9	BLO, ILE
ACTN2	BLO, ILE
CSTB	BLO, COL, ILE
FSTL3	BLO, KIF
GRIN2B	BLO, DUO
OVCH2	BLO, KIF
F10	BLO, CEC
5S_rRNA	BLO, HEA, ILE, JEJ, REC, RET
CRACDL	BLO, LIV, SPL
CPNE4	BLO, ILE
FCRL6	BLO, REC
SLC7A11	BLO, OMA, RET
MAOB	BLO, ILE
PAX9	BLO, ILE
ALOXE3	BLO, CEC
LEAP2	BLO, JEJ
PTGS2	BLO, LOM, OMA
LYZ2	BLO, CEC, RMP
CADPS	BLO, LOM, REC
LYZ	CEC, KID, KIF
REG3G	CEC, COL
FAM169A	CEC, COL, ILE, LIV
PPY	CEC, ILE
COL28A1	CEC, ILE
SPACA7	CEC, DUO, ILE, JEJ, OMA
SLC28A2	CEC, JEJ
DHRS9	CEC, KIF
SLC6A14	CEC, RET
RDH16	CEC, ILE, KIF
CD300H	CEC, KIF
ST6GALNAC1	CEC, SPL
TRIM66	CEC, RET
GZMB	CEC, KIF, REC
FCRLA	CEC, ILE
CXCL13	CEC, ILE
CLCA1	CEC, ILE
ZNF215	CEC, HEA
GSTA3	CEC, JEJ
BTLA	CEC, ILE
TFF3	CEC, ILE
CD79B	CEC, ILE
CXXC4	CEC, LUN, REC
SPINK4	CEC, ILE
LRFN2	COL, REC
BRDT	COL, ILE
ATP6	COL, HEA, OMA
KLRA1	COL, JEJ, REC
TNFRSF11B	COL, RMP
CCK	COL, REC
UBD	COL, JEJ, LIV, LOM, OMA, REC, RUM
H2AC5P	COL, ILE
OAS1X	COL, REC
IYD	COL, JEJ, LOM
ZNF385B	COL, ILE, RMP
GIMAP8	DUO, JEJ, LIV, REC
NRXN3	DUO, JEJ, KIF, SPL
CA5A	DUO, OMA
WFIKKN2	DUO, OMA
ICOS	HEA, REC
SULT1C4	HEA, ILE
GABRG1	HEA, KIF
SOCS3	HEA, KIF
EGR1	HEA, LUN, RMP
GRID2IP	HEA, LIV
IRX3	HEA, TEN
BIRC5	ILE, OMA, REC
CCNB2	ILE, OMA, REC
KIF15	ILE, OMA, REC
NEK2	ILE, OMA
ERCC6L	ILE, OMA
POLQ	ILE, OMA
KIF18A	ILE, OMA
CDCA2	ILE, OMA
SKA1	ILE, OMA
CCNB1	ILE, OMA
H2AC12	ILE, OMA
EXO1	ILE, OMA
C3H1orf162	ILE, LOM
BUB1B	ILE, OMA
CENPN	ILE, OMA, REC
PLA2G5	ILE, OMA, REC
TTK	ILE, OMA
UBE2C	ILE, OMA
SPDL1	ILE, OMA
NDC80	ILE, OMA
DLGAP5	ILE, OMA
ORC1	ILE, OMA
CENPE	ILE, OMA
KIF11	ILE, OMA
HJURP	ILE, KIF
HELLS	ILE, OMA
DMC1	ILE, OMA
SPAG5	ILE, OMA
FBXO5	ILE, OMA
PTTG1	ILE, REC
EAF2	ILE, OMA
MEF2B	ILE, RUM
PCLAF	ILE, KIF, OMA
MASTL	ILE, OMA
CENPK	ILE, OMA
DEPDC1	ILE, OMA, REC
ADA	ILE, JEJ
FANCD2	ILE, OMA
TOP2A	ILE, REC
DEFB4A	ILE, KIF
H3C2	ILE, KIF
MTFR2	ILE, OMA
ESCO2	ILE, OMA
H2AC11	ILE, KIF
MIS18A	ILE, OMA
TNFSF8	ILE, LOM
E2F8	ILE, OMA
CDK1	ILE, OMA
TICRR	ILE, OMA
RRM2	ILE, OMA
PARPBP	ILE, OMA
CENPQ	ILE, OMA
DEPDC1B	ILE, OMA
KIF2C	ILE, LOM, OMA
STXBP5L	ILE, OMA
IL21R	ILE, OMA
CDCA5	ILE, KIF
SPC25	ILE, OMA
E2F2	ILE, OMA
MKI67	ILE, OMA
CENPA	ILE, OMA
GEN1	ILE, OMA
SPC24	ILE, OMA
SHCBP1	ILE, LOM, OMA
FAM72A	ILE, OMA, REC
CDC20	ILE, KIF, LOM
MYL6B	ILE, RMP
KLHDC7A	ILE, LIV
GINS4	ILE, OMA
SPP1	ILE, KIF
HS3ST6	ILE, REC
ACTC1	ILE, REC, TEN
TKTL2	ILE, KID
H3C13	ILE, RUM
ANKRD1	ILE, REC
ELOVL7	ILE, LIV
TRAIP	ILE, OMA
RECQL4	ILE, OMA
DDO	ILE, LIV
MS4A10	ILE, JEJ
TBX20	ILE, RUM
ADRA1B	ILE, LIV, LOM, OMA
IL36RN	ILE, JEJ
HSD11B2	ILE, SPL
C1QTNF12	ILE, JEJ
KIR2DL5A	ILE, SPL
ULBP17	ILE, LOM
PCK1	ILE, JEJ
VILL	ILE, OMA
ARMH2	ILE, LIV
KRT23	ILE, KIF
DTX1	ILE, LIV
BOLA-DOB	ILE, OMA
SBSN	ILE, OMA, RUM
ACSM5	ILE, RET
CIB3	ILE, SPL
APOA1	ILE, JEJ
HBB	ILE, KIF
C2CD6	ILE, KIF, LOM
RESP18	ILE, REC
BEST2	ILE, OMA
GTF2A1L	ILE, RMP
Metazoa_SRP	ILE, LOM
MYO3B	ILE, LIV
MGC138914	ILE, RET
UBAP1L	ILE, LOM
IL21	JEJ, REC
PLAC8B	JEJ, REC
OSTN	JEJ, REC
CLCA4	JEJ, RET
GNLY	JEJ, REC
CYP1A1	JEJ, LIV, RMP
CELSR3	JEJ, LOM
NEPN	JEJ, RMP
STEAP1	JEJ, LOM
CCL26	JEJ, LOM, REC
IL1B	JEJ, RET
GIMAP7	JEJ, REC
GIMAP4	KID, LIV, REC
ISG12(B)	KID, OMA
KBTBD11	KIF, LIV
RHBDL3	KIF, LIV
DUOXA2	KIF, OMA
TNFSF14	KIF, OMA
CDH7	KIF, LIV
MMP9	KIF, REC
CD300E	KIF, LIV, REC, RUM
NR4A3	LIV, LUN
MYH4	LOM, RMP
ABCA13	LOM, SPL, TEN
ADH6	LOM, SPL
LHCGR	LUN, OMA
NDUFA4L2	OMA, RET
TAP	OMA, RET
KRT6B	OMA, RET
CTLA4	OMA, REC
AOX4	REC, RET
GLP2R	REC, RUM
SEPTIN1	REC, RET
FMO1	RUM, TEN

## Sheet: Supplementary Table 7
Candidate cis-eQTL variants (within 500kb of the gene) regulate the expression levels of candidate DEGs.
Tissue	ensName	chrom	start	end	gene	chr	rs	ps	n_miss	allele1	allele0	af	beta	se	logl_H1	l_remle	l_mle	p_wald	p_lrt	p_score	ps	gene_matching	match	distance	start-ps	end-ps
ABF	ENSBTAG00000004490	23	28868629	28879147	TRIM31	23	23:29119138	29119138	0	A	G	0.194	0.472897	0.0879203	0.557645	1e-05	100000	8.85697e-06	7.88157e-05	0.00152448	29119138	UBD	.,match		-250509	-239991
ABF	ENSBTAG00000011881	3	16032551	16081469	TDRD10	3	3:15995172	15995172	1	A	G	0.05	0.486667	0.0929176	18.9201	1e-05	100000	1.31048e-05	4.28263e-05	0.00118129	15995172	ADAR	+	809	37379	86297
ABF	ENSBTAG00000011881	3	16032551	16081469	TDRD10	3	3:15995183	15995183	1	C	G	0.05	0.486667	0.0929176	18.9201	1e-05	100000	1.31048e-05	4.28263e-05	0.00118129	15995183	ADAR	+	820	37368	86286
